# Supplementary material for: Analysis of the structural diversity of heterocycles amongst European medicines agency approved pharmaceuticals (2014–2023)
Source: RSC Med Chem. 2025 Aug 11;16(10):4540–70. doi: 10.1039/d5md00403a (PMC12359206; doi:10.1039/d5md00403a)
Supplement: MD-016-D5MD00403A-s002 [file MD-016-D5MD00403A-s002.xlsx]

## Sheet: All Drugs
PRODUCT NAME:	ACTIVE SUBSTANCE:	CONTAINS A HETEROCYCLE:	YEAR:	THERAPEUTIC AREA:
Columvi	glofitamab	mAb	2023	Cancer
Elrexfio	elranatamab	mAb	2023	Cancer
Inaqovi	cedazuridine	Y	2023	Cancer
	decitabine	Y (pre 2014)	2023
Jaypirca	pirtobrutinib	Y	2023	Cancer
Lytgobi	Futibatinib	Y	2023	Cancer
Orserdu	elacestrant	N	2023	Cancer
Talvey	talquetamab	mAb	2023	Cancer
Tepkinly	epcoritamab	mAb	2023	Cancer
Tevimbra	Tislelizumab	mAb	2023	Cancer
Tibsovo	Ivosidenib	Y	2023	Cancer
Vanflyta	Quizartinib dihydrochloride	Y	2023	Cancer
Camzyos	Mavacamten	Y	2023	Cardiovascular
Ebglyss	Lebrikizumab	mAb	2023	Dermatology
Litfulo	ritlecitinib tosilate	Y	2023	Dermatology
Sotyktu	Deucravacitinib	Y	2023	Dermatology
Elucirem	Gadopiclenol	Y	2023	Diagnostic agents
Pylclari	Piflufolastat (18F)	Y	2023	Diagnostic agents
Yorvipath	palopegteriparatide	Peptide / glycoprotein	2023	Endocrinology
Veoza	fezolinetant	Y	2023	Endocrinology
Omvoh	Mirikizumab	mAb	2023	Gastroenterology/ Hepatology
Casgevy	Exagamglogene autotemcel	Cell therapy	2023	Haematology/ Haemostaseology
Vafseo	Vadadustat	Y	2023	Haematology/ Haemostaseology
Rezzayo	rezafungin	N	2023	Infections
Loargys	Pegzilarginase	Enzyme	2023	Metabolism
Agamree	Vamorolone	N	2023	Neurology
Aquipta	atogepant	Y	2023	Neurology
Briumvi	ublituximab	mAb	2023	Neurology
Rystiggo	Rozanolixizumab	mAb	2023	Neurology
Skyclarys	Omaveloxolone	N	2023	Neurology
Zilbrysq	Zilucoplan	Peptide / glycoprotein	2023	Neurology
Ztalmy	ganaxolone	N	2023	Neurology
Lyfnua	gefapixant	Y	2023	Pneumology/Allergology
Abrysvo	Respiratory syncytial virus vaccine (bivalent, recombinant)	Vaccine	2023	Vaccines
Arexvy	Recombinant respiratory syncytial virus pre-fusion F protein, adjuvanted with AS01E	Vaccine	2023	Vaccines
Bimervax	COVID-19 Vaccine (recombinant, adjuvanted)	Vaccine	2023	Vaccines
Breyanzi	lisocabtagene maraleucel	Cell therapy	2022	Cancer
Carvykti	ciltacabtagene autoleucel	Cell therapy	2022	Cancer
Ebvallo	tabelecleucel	Cell therapy	2022	Cancer
Imjudo	tremelimumab	mAb	2022	Cancer
Kimmtrak	tebentafusp	mAb	2022	Cancer
Lunsumio	mosunetuzumab	mAb	2022	Cancer
Opdualag	relatlimab, nivolumab	mAb	2022	Cancer
Pluvicto	lutetium (177Lu) vipivotide tetraxetan	Peptide / glycoprotein	2022	Cancer
Tabrecta	capmatinib	Y	2022	Cancer
Tecvayli	teclistamab	mAb	2022	Cancer
Tremelimumab AstraZeneca	tremelimumab	mAb	2022	Cancer
Zynlonta	loncastuximab tesirine	mAb	2022	Cancer
Amvuttra	vutrisiran	Gene therapy / gene therapy vector	2022	Neurology
Quviviq	daridorexant	Y	2022	Neurology
Rayvow	lasmiditan	Y	2022	Neurology
Upstaza	eladocagene exuparvovec	Gene therapy / gene therapy vector	2022	Neurology
Vydura	rimegepant	Y	2022	Neurology
Vyvgart	efgartigimod alfa	Peptide / glycoprotein	2022	Neurology
Eladynos	abaloparatide	Peptide / glycoprotein	2022	Endocrinology
Mounjaro	tirzepatide	Peptide / glycoprotein	2022	Endocrinology
Hemgenix	etranacogene dezaparvovec	Gene therapy / gene therapy vector	2022	Haematology / Haemostaseology
Roctavian	Valoctocogene roxaparvovec	Gene therapy / gene therapy vector	2022	Haematology / Haemostaseology
Nulibry	fosdenopterin	Y	2022	Metabolism
Pyrukynd	mitapivat	Y	2022	Metabolism
Xenpozyme	olipudase alfa	Peptide / glycoprotein	2022	Metabolism
Zokinvy	lonafarnib	Y	2022	Metabolism
Evusheld	tixagevimab, cilgavimab	mAb	2022	COVID-19
Paxlovid	nirmatrelvir	Y	2022	COVID-19
	ritonavir	Y (pre 2014)	2022
COVID-19 Vaccine Valneva	COVID-19 vaccine (inactivated, adjuvanted, adsorbed)	Vaccine	2022	COVID-19
VidPrevtyn Beta	COVID-19 Vaccine (recombinant, adjuvanted)	Vaccine	2022	COVID-19
Beyfortus	nirsevimab	mAb	2022	Infections
Livtencity	maribavir	Y	2022	Infections
Sunlenca	lenacapavir	Y	2022	Infections
Enjaymo	sutimlimab	mAb	2022	Immunology / Rheumatology / Transplantation
Kapruvia	difelikefalin	Y	2022	Nephrology
Lupkynis	voclosporin	N	2022	Nephrology
Vabysmo	faricimab	mAb	2022	Ophthalmology
Tezspire	tezepelumab	mAb	2022	Pneumology / Allergology
Spevigo	spesolimab	mAb	2022	Dermatology
Locametz	gozetotide	Peptide / glycoprotein	2022	Diagnostic agents
Qdenga	dengue tetravalent vaccine (live, attenuated)	Vaccine	2022	Vaccines
Abecma	idecabtagene vicleucel	Cell therapy	2021	Cancer
Gavreto	pralsetinib	Y	2021	Cancer
Jemperli	dostarlimab	mAb	2021	Cancer
Lumykras	sotorasib	Y	2021	Cancer
Nexpovio	selinexor	Y	2021	Cancer
Padcev	enfortumab vedotin	mAb	2021	Cancer
Pemazyre	pemigatinib	Y	2021	Cancer
Qinlock	ripretinib	Y	2021	Cancer
Rybrevant	amivantamab	mAb	2021	Cancer
Tepmetko	tepotinib	Y	2021	Cancer
Trodelvy	sacituzumab govitecan	mAb	2021	Cancer
Voraxaze	glucarpidase	Enzyme	2021	Cancer
COVID-19 Vaccine Janssen	COVID-19 vaccine (Ad26.COV2-S [recombinant])	Vaccine	2021	Covid-19
Nuvaxovid	COVID-19 Vaccine (recombinant, adjuvanted)	Vaccine	2021	Covid-19
Regkirona	regdanvimab	mAb	2021	Covid-19
Ronapreve	casirivimab, imdevimab	mAb	2021	Covid-19
Spikevax	Single-stranded, 5’-capped messenger RNA (mRNA) produced using a cell-free in vitro transcription from the corresponding DNA templates, encoding the viral spike (S) protein of SARS-CoV-2	Biologic	2021	Covid-19
Vaxzevria	COVID-19 Vaccine (ChAdOx1-S [recombinant])	Vaccine	2021	Covid-19
Xevudy	sotrovimab	mAb	2021	Covid-19
Kerendia	finerenone	Y	2021	Cardiovascular
Vazkepa	icosapent ethyl	N	2021	Cardiovascular
Verquvo	vericiguat	Y	2021	Cardiovascular
Evkeeza	evinacumab	mAb	2021	Metabolism
Imcivree	setmelanotide	Peptide / glycoprotein	2021	Metabolism
Drovelis	estetrol	N (approved in Lydisilka)	2021	Reproductive
	drospirenone	Y (pre 2014)	2021
Lydisilka	estetrol	N	2021	Reproductive
	drospirenone	Y (pre 2014)	2021
Ryeqo	relugolix	Y	2021	Reproductive
	estradiol	N	2021
	norethisterone acetate	Y (pre 2014)	2021
Bylvay	odevixibat	Y	2021	Gastroenterology / Hepatology
Byfavo	remimazolam	Y	2021	Neurology
Evrysdi	risdiplam	Y	2021	Neurology
Koselugo	selumetinib	Y	2021	Neurology
Skysona	elivaldogene autotemcel	Cell therapy	2021	Neurology
Vyepti	eptinezumab	mAb	2021	Neurology
Lonapegsomatropin Ascendis Pharma	lonapegsomatropin	Peptide / glycoprotein	2021	Endocrinology
Ngenla	somatrogon	Peptide / glycoprotein	2021	Endocrinology
Sogroya	somapacitan	Peptide / glycoprotein	2021	Endocrinology
Yselty	linzagolix choline	Y	2021	Endocrinology
Bimzelx	bimekizumab	mAb	2021	Dermatology
Cibinqo	abrocitinib	Y	2021	Dermatology
Klisyri	tirbanibulin	Y	2021	Dermatology
Enspryng	satralizumab	mAb	2021	Ophthalmology
Uplizna	inebilizumab	mAb	2021	Ophthalmology
Artesunate Amivas	artesunate	Y	2021	Infections
Tecovirimat SIGA	tecovirimat monohydrate	Y	2021	Infections
Saphnelo	anifrolumab	mAb	2021	Immunology / Rheumatology / Transplantation
Tavneos	avacopan	Y	2021	Immunology / Rheumatology / Transplantation
Voxzogo	vosoritide	Peptide / glycoprotein	2021	Immunology / Rheumatology / Transplantation
Brukinsa	zanubrutinib	Y	2021	Haematology / Haemostaseology
Copiktra	duvelisib	Y	2021	Haematology / Haemostaseology
Evrenzo	roxadustat	Y	2021	Haematology / Haemostaseology
Minjuvi	tafasitamab	mAb	2021	Haematology / Haemostaseology
Oxbryta	Voxelotor	Y	2021	Haematology / Haemostaseology
Apexxnar	pneumococcal polysaccharide conjugate vaccine (20-valent, adsorbed)	Vaccine	2021	Vaccine
Vaxneuvance	pneumococcal polysaccharide conjugate vaccine (adsorbed)	Vaccine	2021	Vaccine
Ayvakyt	avapritinib	Y	2020	Cancer
Blenrep	belantamab mafodotin	mAb	2020	Cancer
Daurismo	glasdegib	Y	2020	Cancer
Enhertu	trastuzumab deruxtecan	mAb	2020	Cancer
Nubeqa	darolutamide	Y	2020	Cancer
Phesgo	pertuzumab, trastuzumab	mAb	2020	Cancer
Retsevmo	selpercatinib	Y	2020	Cancer
Rozlytrek	entrectinib	Y	2020	Cancer
Sarclisa	isatuximab	mAb	2020	Cancer
Tecartus	Brexucabtagene autoleucel	Cell therapy	2020	Cancer
Tukysa	tucatinib	Y	2020	Cancer
Hepcludex	bulevirtide	Peptide / glycoprotein	2020	Infections
Obiltoxaximab SFL	obiltoxaximab	mAb	2020	Infections
Dovprela	pretomanid	Y	2020	Infections
Rukobia	fostemsavir	Y	2020	Infections
Vocabria	cabotegravir	Y	2020	Infections
Xenleta	lefamulin	N	2020	Infections
Xofluza	baloxavir marboxil	Y	2020	Infections
Adakveo	crizanlizumab	mAb	2020	Haematology / Haemostaseology
Calquence	acalabrutinib	Y	2020	Haematology / Haemostaseology
Elzonris	tagraxofusp	Peptide / glycoprotein	2020	Haematology / Haemostaseology
Inrebic	fedratinib	Y	2020	Haematology / Haemostaseology
Lumoxiti	moxetumomab pasudotox	mAb	2020	Haematology / Haemostaseology
Givlaari	givosiran	Gene therapy / gene therapy vector	2020	Endocrinology
Libmeldy	atidarsagene autotemcel	Cell therapy	2020	Neurology
Zolgensma	onasemnogene abeparvovec	Gene therapy / gene therapy vector	2020	Neurology
Kaftrio	ivacaftor,	Y (pre 2014)	2020	Pneumology / Allergology
	tezacaftor,	Y (approved in Symkevi)	2020
	elexacaftor	Y	2020
Idefirix	imlifidase	Enzyme	2020	Immunology / Rheumatology / Transplantation
Jyseleca	filgotinib	Y	2020	Immunology / Rheumatology / Transplantation
Mvabea	Ebola vaccine (MVA-BN-Filo [recombinant])	Vaccine	2020	Vaccines
Supemtek	Quadrivalent influenza vaccine (recombinant, prepared in cell culture)	Vaccine	2020	Vaccines
Vaxchora	cholera vaccine, oral, live	Vaccine	2020	Vaccines
Zabdeno	ebola vaccine (Ad26.ZEBOV-GP [recombinant])	Vaccine	2020	Vaccines
Staquis	crisaborole	Y	2020	Dermatology
Comirnaty	Single-stranded, 5’-capped messenger RNA produced using a cell-free in vitro transcription from the corresponding DNA templates, encoding the viral spike (S) protein of SARS-CoV-2	Vaccine	2020	Covid-19
Veklury	remdesivir	Y	2020	Covid-19
Oxlumo	Lumasiran	Gene therapy / gene therapy vector	2020	Uro-nephrology
Nilemdo	bempedoic acid	N	2020	Metabolism
Nustendi	bempedoic acid	N (approved in Nilemdo)	2020	Metabolism
	ezetimibe	Y (pre 2014)	2020
Doptelet	avatrombopag	Y	2019	Haematology / Haemostaseology
Esperoct	turoctocog alfa pegol	Peptide / glycoprotein	2019	Haematology / Haemostaseology
Polivy	polatuzumab vedotin	mAb	2019	Haematology / Haemostaseology
Tavlesse	fostamatinib	Y	2019	Haematology / Haemostaseology
Ultomiris	ravulizumab	mAb	2019	Haematology / Haemostaseology
Xospata	gilteritinib	Y	2019	Haematology / Haemostaseology
Zynteglo	betibeglogene autotemcel	Gene therapy / gene therapy vector	2019	Haematology / Haemostaseology
Ajovy	fremanezumab	mAb	2019	Neurology
Mayzent	siponimod	Y	2019	Neurology
Giapreza	angiotensin II	Peptide / glycoprotein	2019	Cardiovascular
Ondexxya	andexanet alfa	Peptide / glycoprotein	2019	Cardiovascular
Skyrizi	risankizumab	mAb	2019	Dermatology
Quofenix	delafloxacin	Y	2019	Infections
Recarbrio	imipenem	Y (pre 2014)	2019	Infections
	cilastatin	N	2019
	relebactam	Y	2019
Trogarzo	ibalizumab	mAb	2019	Infections
Isturisa	osilodrostat	Y	2019	Endocrinology
Evenity	romosozumab	mAb	2019	Endocrinology
Zynquista	sotagliflozin	Y	2019	Endocrinology
Sunosi	solriamfetol	N	2019	Psychiatry
Palynziq	pegvaliase	Enzyme	2019	Metabolism
Waylivra	volanesorsen	Antisense oligonucleotide	2019	Metabolism
Libtayo	cemiplimab	mAb	2019	Cancer
Lorviqua	lorlatinib	Y	2019	Cancer
Talzenna	talazoparib	Y	2019	Cancer
Vizimpro	dacomitinib	Y	2019	Cancer
Vitrakvi	larotrectinib	Y	2019	Cancer
Rinvoq	upadacitinib	Y	2019	Immunology / Rheumatology / Transplantation
Beovu	brolucizumab	mAb	2019	Ophthalmology
Rhokiinsa	netarsudil	Y	2019	Ophthalmology
Ervebo	Ebola Zaire Vaccine (rVSV∆G-ZEBOV-GP, live)	Vaccine	2019	Vaccines
Alunbrig	brigatinib	Y	2018	Cancer
Braftovi	encorafenib	Y	2018	Cancer
Erleada	apalutamide	Y	2018	Cancer
Imfinzi	durvalumab	mAb	2018	Cancer
Kymriah	tisagenlecleucel	Cell therapy	2018	Cancer
Mektovi	binimetinib	Y	2018	Cancer
Nerlynx	neratinib	Y	2018	Cancer
Poteligeo	mogamulizumab	mAb	2018	Cancer
Rubraca	rucaparib	Y	2018	Cancer
Verzenios	abemaciclib	Y	2018	Cancer
Yescarta	axicabtagene ciloleucel	Cell therapy	2018	Cancer
Lamzede	velmanase alfa	Enzyme	2018	Endocrinology
Macimorelin Aeterna Zentaris	macimorelin	Y	2018	Endocrinology
Mepsevii	vestronidase alfa	Enzyme	2018	Endocrinology
Myalepta	metreleptin	Peptide / glycoprotein	2018	Endocrinology
Dengvaxia	dengue tetravalent vaccine (live, attenuated)	Vaccine	2018	Vaccines
Shingrix	herpes zoster vaccine (recombinant, adjuvanted)	Vaccine	2018	Vaccines
Luxturna	voretigene neparvovec	Gene therapy / gene therapy vector	2018	Ophthalmology
Alpivab	peramivir	N	2018	Infections
Biktarvy	bictegravir,	Y	2018	Infections
	emtricitabine	Y (pre 2014)	2018
	tenofovir alafenamide fumarate	Y (pre 2014)	2018
Delstrigo	doravirine	Y	2018	Infections
	lamivudine	Y (pre 2014)	2018
	tenofovir disoproxil fumarate	Y (pre 2014)	2018
Pifeltro	doravirine	Y (Approved in Delstrigo - Note both drugs MA is the exact same day)	2018	Infections
Vabomere	meropenem	Y (pre 2014)	2018	Infections
	vaborbactam	Y	2018
Xerava	eravacycline	Y	2018	Infections
Besremi	ropeginterferon alfa-2b	Peptide / glycoprotein	2018	Haematology / Haemostaseology
Cablivi	caplacizumab	mAb	2018	Haematology / Haemostaseology
Hemlibra	emicizumab	mAb	2018	Haematology / Haemostaseology
Jivi	damoctocog alfa pegol	Peptide / glycoprotein	2018	Haematology / Haemostaseology
Lusutrombopag Shionogi	lusutrombopag	Y	2018	Haematology / Haemostaseology
Mylotarg	gemtuzumab ozogamicin	mAb	2018	Haematology / Haemostaseology
Segluromet	ertugliflozin l-pyroglutamic acid	Y (approved in Steglatro)	2018	Metabolism
	metformin hydrochloride	N	2018
Steglatro	ertugliflozin	Y	2018	Metabolism
Steglujan	ertugliflozin l-pyroglutamic acid	Y (approved in Steglatro)	2018	Metabolism
	sitagliptin phosphate monohydrate	Y (pre 2014)	2018
Aimovig	erenumab	mAb	2018	Neurology
Emgality	galcanezumab	mAb	2018	Neurology
Onpattro	patisiran	Gene therapy / gene therapy vector	2018	Neurology
Rxulti	brexpiprazole	Y	2018	Neurology
Tegsedi	inotersen	Antisense oligonucleotide	2018	Neurology
Ilumetri	tildrakizumab	mAb	2018	Immunology / Rheumatology / Transplantation
Symkevi	tezacaftor	Y	2018	Pneumology / Allergology
	ivacaftor	Y (pre 2014)	2018
Takhzyro	lanadelumab	mAb	2018	Pneumology / Allergology
Rizmoic	naldemedine	Y	2018	Hepatology / Gastroenterology
Axumin	fluciclovine (18F)	N	2017	Cancer
Bavencio	avelumab	mAb	2017	Cancer
Besponsa	inotuzumab ozogamicin	mAb	2017	Cancer
Fotivda	tivozanib hydrochloride monohydrate	Y	2017	Cancer
Kisqali	ribociclib	Y	2017	Cancer
Lutathera	lutetium (177Lu) oxodotreotide	Peptide / glycoprotein	2017	Cancer
Rydapt	midostaurin	Y	2017	Cancer
Tecentriq	atezolizumab	mAb	2017	Cancer
Tookad	padeliporfin	Y	2017	Cancer
Varuby	rolapitant	Y	2017	Cancer
Zejula	niraparib	Y	2017	Cancer
Crysvita	burosumab	mAb	2017	Endocrinology
Ozempic	semaglutide	Peptide / glycoprotein	2017	Endocrinology
Xermelo	telotristat ethyl	Y	2017	Endocrinology
Lokelma	sodium zirconium cyclosilicate	Y	2017	Uro-nephrology
Veltassa	patiromer	N	2017	Uro-nephrology
Dupixent	dupilumab	mAb	2017	Dermatology
Kyntheum	brodalumab	mAb	2017	Dermatology
Adynovi	rurioctocog alfa pegol	Peptide / glycoprotein	2017	Haematology / Haemostaseology
Refixia	nonacog beta pegol	Peptide / glycoprotein	2017	Haematology / Haemostaseology
Alofisel	darvadstrocel	Cell therapy	2017	Hepatology / Gastroenterology
Fasenra	benralizumab	mAb	2017	Pneumology / Allergology
Maviret	glecaprevir	Y	2017	Infections
	pibrentasvir	Y	2017
Prevymis	letermovir	Y	2017	Infections
Trumenba	meningococcal group b vaccine (recombinant, adsorbed)	Vaccine	2017	Infections
Vosevi	sofosbuvir	Y (approved in Harvoni)	2017	Infections
	velpatasvir	Y (approved in Epclusa)	2017
	voxilaprevi	Y	2017
Kevzara	sarilumab	mAb	2017	Immunology / Rheumatology / Transplantation
Spherox	spheroids of human autologous matrix-associated chondrocytes	Peptide / glycoprotein	2017	Immunology / Rheumatology / Transplantation
Tremfya	guselkumab	mAb	2017	Immunology / Rheumatology / Transplantation
Xeljanz	tofacitinib	Y	2017	Immunology / Rheumatology / Transplantation
Brineura	cerliponase alfa	Enzyme	2017	Neurology
Ocrevus	ocrelizumab	mAb	2017	Neurology
Oxervate	cenegermin	Peptide / glycoprotein	2017	Neurology
Reagila	cariprazine	Y	2017	Neurology
Spinraza	nusinersen	Antisense oligonucleotide	2017	Neurology
Alecensa	alectinib	Y	2016	Cancer
Darzalex	daratumumab	mAb	2016	Cancer
Empliciti	elotuzumab	mAb	2016	Cancer
Ibrance	palbociclib	Y	2016	Cancer
Lartruvo	olaratumab	mAb	2016	Cancer
Lonsurf	trifluridine	Y	2016	Cancer
	tipiracil hydrochloride	Y	2016
Ninlaro	ixazomib	N	2016	Cancer
Venclyxto	venetoclax	Y	2016	Cancer
Uptravi	selexipag	Y	2016	Cardiovascular
Afstyla	lonoctocog alfa	Peptide / glycoprotein	2016	Haematology / Haemostaseology
Alprolix	eftrenonacog alfa	Peptide / glycoprotein	2016	Haematology / Haemostaseology
Idelvion	albutrepenonacog alfa	Peptide / glycoprotein	2016	Haematology / Haemostaseology
Zalmoxis	Allogeneic T cells genetically modified with a retroviral vector encoding for a truncated form of the human low affinity nerve growth factor receptor (ΔLNGFR) and the herpes simplex I virus thymidine kinase (HSV-TK Mut2)	Cell therapy	2016	Haematology / Haemostaseology
Parsabiv	etelcalcetide	N	2016	Endocrinology
Taltz	ixekizumab	mAb	2016	Dermatology
Strimvelis	autologous CD34+ enriched cell fraction that contains CD34+ cells transduced with retroviral vector that encodes for the human adenosine deaminase (ADA) cDNA sequence from human haematopoietic stem/progenitor (CD34+) cells	Cell therapy	2016	Immunology
Pandemic influenza vaccine (H5N1) MedImmune	reassortant influenza virus (live attenuated) of the following strain: A/Vietnam/1203/2004 (H5N1) strain	Vaccine	2016	Vaccines
Epclusa	sofosbuvir	Y (approved in Harvoni)	2016	Infections
	velpatasvir	Y	2016
Zavicefta	avibactam sodium	Y	2016	Infections
	ceftazidime pentahydrate	Y (pre 2014)	2016
Zepatier	elbasvir	Y	2016	Infections
	grazoprevir	Y	2016
Zinplava	bezlotoxumab	mAb	2016	Infections
Olumiant	baricitinib	Y	2016	Rheumatology
Truberzi	eluxadoline	Y	2016	Rheumatology
Ocaliva	obeticholic acid	N	2016	Hepatology / Gastroenterology
Galafold	migalastat	Y	2016	Metabolism
Cinqaero	reslizumab	mAb	2016	Pneumology / Allergology
Ongentys	opicapone	Y	2016	Neurology
Blincyto	blinatumomab	mAb	2015	Cancer
Cotellic	cobimetinib	Y	2015	Cancer
Farydak	panobinostat	Y	2015	Cancer
Imlygic	talimogene laherparepvec	Gene therapy / gene therapy vector	2015	Cancer
Keytruda	pembrolizumab	mAb	2015	Cancer
Kyprolis	carfilzomib	Y	2015	Cancer
Lenvima	lenvatinib	Y	2015	Cancer
Nivolumab BMS	nivolumab	mAb	2015	Cancer
Odomzo	sonidegib	Y	2015	Cancer
Opdivo	nivolumab	mAb	2015	Cancer
Portrazza	necitumumab	mAb	2015	Cancer
Tagrisso	osimertinib	Y	2015	Cancer
Unituxin	dinutuximab	mAb	2015	Cancer
Zykadia	ceritinib	Y	2015	Cancer
Entresto	sacubitril	N	2015	Cardiovascular
	valsartan	Y (pre 2014)	2015
Praluent	alirocumab	mAb	2015	Cardiovascular
Repatha	evolocumab	mAb	2015	Cardiovascular
Elocta	efmoroctocog alfa	Peptide / glycoprotein	2015	Haematology / Haemostaseology
Kengrexal	cangrelor	Y	2015	Haematology / Haemostaseology
Lixiana	edoxaban	Y	2015	Haematology / Haemostaseology
Obizur	susoctocog alfa	Peptide / glycoprotein	2015	Haematology / Haemostaseology
Praxbind	idarucizumab	mAb	2015	Haematology / Haemostaseology
Kanuma	sebelipase alfa	Enzyme	2015	Metabolism
Ravicti	glycerol phenylbutyrate	N	2015	Metabolism
Strensiq	asfotase alfa	Enzyme	2015	Metabolism
Akynzeo	netupitant	Y	2015	Gastroenterology
	palonosetron hydrochloride	Y (pre 2014)	2015
Fexeric	ferric citrate coordination complex	N	2015	Uro-nephrology
Gardasil 9	human papillomavirus 9-valent vaccine (recombinant, adsorbed)	Vaccine	2015	Vaccines
Episalvan	birch bark extract	Triterpenoids	2015	Dermatology
Briviact	brivaracetam	Y	2015	Neurology
Wakix	pitolisant	Y	2015	Neurology
Cresemba	isavuconazole	Y	2015	Infections
Genvoya	elvitegravir	Y (pre 2014)	2015	Infections
	cobicistat	Y (pre 2014)	2015
	emtricitabine	Y (pre 2014)	2015
	tenofovir alafenamide	Y	2015
Orbactiv	oritavancin	Y	2015	Infections
Sivextro	tedizolid phosphate	Y	2015	Infections
Zerbaxa	ceftolozane sulfate,	Y	2015	Infections
	tazobactam sodium	Y (pre 2014)	2015
Nucala	mepolizumab	mAb	2015	Pneumology
Orkambi	lumacaftor	Y	2015	Pneumology
	ivacaftor	Y (pre 2014)	2015
Zurampic	lesinurad	Y	2015	Rheumatology
Hetlioz	tasimelteon	Y	2015	Other
Cyramza	ramucirumab	mAb	2014	Cancer
Gazyvaro	obinutuzumab	mAb	2014	Cancer
Vargatef	nintedanib	Y	2014	Cancer
Imbruvica	ibrutinib	Y	2014	Cancer
Lynparza	olaparib	Y	2014	Cancer
Sylvant	siltuximab	mAb	2014	Cancer
Zydelig	idelalisib	Y	2014	Cancer
Mekinist	trametinib	Y	2014	Cancer
Cometriq	cabozantinib	Y	2014	Cancer
Neuraceq	florbetaben (18F)	N	2014	Diagnostic agents
Vizamyl	flutemetamol (18F)	Y	2014	Diagnostic agents
Lymphoseek	tilmanocept	N	2014	Diagnostic agents
Sovaldi	sofosbuvir	Y (approved in Harvoni)	2014	Infections
Harvoni	ledispavir	Y	2014	Infections
	sofosbuvir	Y	2014
Deltyba	delamanid	Y	2014	Infections
Sirturo	bedaquiline	Y	2014	Infections
Daklinza	daclatasvir	Y	2014	Infections
Olysio	simeprevir	Y	2014	Infections
Triumeq	abacavir sulfate	Y (pre 2014)	2014	Infections
	dolutegravir sodium	Y (approved in Tivicay)
	lamivudine	Y (pre 2014)
Tivicay	dolutegravir	Y	2014	Infections
Vimizim	elosulfase alfa	Enzyme	2014	Endocrinology
Jardiance	empagliflozin	Y	2014	Endocrinology
Trulicity	dulaglutide	Peptide / glycoprotein	2014	Endocrinology
Rixubis	nonacog gamma	Peptide / glycoprotein	2014	Endocrinology
Eperzan	albiglutide	Peptide / glycoprotein	2014	Endocrinology
Moventig	naloxegol	Y	2014	Gastroenterology/ Hepatology
Entyvio	vedolizumab	mAb	2014	Gastroenterology/ Hepatology
Incruse Ellipta (previously Incruse)	umeclidinium bromide	N	2014	Pneumology/Allergology
Adempas	riociguat	Y	2014	Cardiovascular
Tecfidera	dimethyl fumarate	N	2014	Immunology/ Rheumatology/ Transplantation
Plegridy	peginterferon beta-1a	Peptide / glycoprotein	2014	Immunology/ Rheumatology/ Transplantation
Translarna	ataluren	Y	2014	Immunology/ Rheumatology/ Transplantation
Latuda	lurasidone	Y	2014	Neurology
Nuwiq	simoctocog alfa	Peptide / glycoprotein	2014	Haematology / Haemostaseology
Velphoro	sucroferric oxyhydroxide	Y	2014	Haematology / Haemostaseology
Mirvaso	brimonidine	Y	2014	Dermatology
Simbrinza	brinzolamide	Y (pre 2014)	2014	Ophthalmology
	brimonidine tartrate	Y (approved in Mivaso)
		* Y = contains heterocycle; N = does not contain a heterocycle
